# Supplementary material for: Quantitative Assessment of rPM6 for Fluorine- and Chlorine-Containing Metal Complexes: Comparison with Experimental, First-Principles, and Other Semiempirical Results
Source: Molecules. 2018 Dec 15;23(12):3332. doi: 10.3390/molecules23123332 (PMC6321459; doi:10.3390/molecules23123332)
Supplement: Supplementary file 1 [file molecules-23-03332-s001.zip]

Archive with 3 entries (2 files):
- supplementary.pdf
- __MACOSX/
- __MACOSX/._supplementary.pdf
